# Supplementary material for: Health improvement framework for actionable treatment planning using a surrogate Bayesian model
Source: Nat Commun. 2021 May 25;12:3088. doi: 10.1038/s41467-021-23319-1 (PMC8149666; doi:10.1038/s41467-021-23319-1)
Supplement: Supplementary file 3 — Supplementary Data 1 [file 41467_2021_23319_MOESM3_ESM.xlsx]

## Sheet: df_item_for_hb
Features	Description	SBP regression task (before RFE)	SBP regression model	surrogate model for SBP regression	hypertension risk classification task (before RFE)	hypertension risk classification model	surrogate model for hypertension risk classification task	eGFR regression task (before RFE)	eGFR regression model	surrogate model for eGFR regression	CKD risk classification task (before RFE)	CKD risk classification model	surrogate model for CKD risk classification task
Sex		1			1			1	1	1	1
Age (years)		1	1	1	1	1	1	1	1	1	1	1	1
Body height (cm)		1	1	1	1	1	1	1			1	1	1
Weight (kg)		1	1	1	1			1			1	1	1
BMI (kg/m2)	Body mass index	1	1	1	1	1	1	1			1
Standard weight (kg)	Body height^2 * 22	1			1	1	1	1	1	1	1
Periumbilical (cm)	Circumference of navel	1	1	1	1	1	1	1			1
Waist (cm)	Waist circumference	1	1	1	1	1	1	1			1
Hip (cm)	Hip circumference	1			1			1			1
SBP (mmHg)	Systolic blood pressure							1			1
DBP (mmHg)	Diastolic blood pressure							1			1
MAP (mmHg)	Mean arterial pressure							1			1
Pulse pressure (mmHg)								1			1
ALT_GPT (U/L)	Alanine transaminase	1	1	1	1			1	1	1	1	1	1
AST_GOT (U/L)	Aspartate transaminase	1	1	1	1	1	1	1			1
γ-GTP (U/L)	γ-glutamyl transpeptidase	1	1	1	1	1	1	1	1	1	1
HDL cholesterol (mg/dL)	High density lipoprotein cholesterol	1			1			1			1
LDL cholesterol (mg/dL)	Low density lipoprotein cholesterol	1			1			1			1
Total cholesterol (mg/dL)		1			1	1	1	1			1
HbA1c (%)		1			1			1	1	1	1
Blood glucose (mg/dL)		1	1	1	1	1	1	1	1	1	1
Triglyceride (mg/dL)		1			1			1			1	1	1
Creatinine (mg/dL)	Serum creatinine	1			1
eGFR (mL/min/1.73m2)	Estimated glomerular filtration rate21	1			1	1	1
Uric acid (mg/dL)		1			1			1	1	1	1	1	1
BUN (mg/dL)	Blood urea nitrogen	1			1			1	1	1	1	1	1
Platelet count (×104/μL)	Platelet count in blood	1			1	1	1	1			1	1	1
Erythrocyte count (×104/μL)	Red blood cell count in blood	1	1	1	1	1	1	1	1	1	1	1	1
Ht (%)	Volume percentage of red blood cells in blood	1			1			1			1	1	1
Hb (g/dL)	Hemoglobin	1			1			1	1	1	1	1	1
MCH (pg)	Mean corpuscular hemoglobin	1	1	1	1	1	1	1			1	1	1
MCHC%	Mean corpuscular hemoglobin concentration	1			1			1			1
MCV (fL)	Mean corpuscular volume	1			1			1			1
Leukocyte count (/μL)	White blood cell count in blood	1			1			1			1
Eosino%	Percentage of eosinophil in white blood cells	1			1			1			1
Baso%	Percentage of basophil in white blood cells	1			1			1			1
Mono%	Percentage of monocyte in white blood cells	1			1			1			1
Lympho%	Percentage of lymphocytes in white blood cells	1	1	1	1	1	1	1			1
Leukocyte morphology	Abnormalities in white blood cell morphology	1			1			1			1
Total bilirubin (mg/dL)		1			1			1			1
Total protein (g/dL)		1	1	1	1	1	1	1			1
ALB (g/dL)	Albumin	1			1			1			1	1	1
Inorganic phosphorus (mg/dL)	Serum inorganic phosphorus	1	1	1	1	1	1	1			1
Potassium (mEq/L)	Serum Potassium	1	1	1	1			1	1	1	1	1	1
Calcium (mg/dL)	Serum calcium	1			1			1	1	1	1	1	1
Chlorine (mEq/L)	Serum chlorine	1			1			1			1
Sodium (mEq/L)	Serum sodium	1	1	1	1			1	1	1	1
Fe (μg/dL)	Serum iron level	1			1			1			1
C3 (mg/dL)	Complement C3 in blood	1			1			1			1	1	1
C4 (mg/dL)	Complement C4 in blood	1			1			1			1
IgA (mg/dL)	Immunoglobulin A	1			1			1			1	1	1
IgG (mg/dL)	Immunoglobulin G	1			1	1	1	1	1	1	1	1	1
IgM (mg_dL)	Immunoglobulin M	1	1	1	1	1	1	1	1	1	1	1	1
History of hospitalization		1			1			1			1
History of atopic dermatitis	Medical history of atopic dermatitis. 0: no history, 1: under treatment, 2: past history.	1			1			1			1
History of heart disease	Medical history of heart disease. 0: no history, 1: under treatment, 2: past history.	1			1			1			1
History of bronchial asthma	Medical history of bronchial asthma. 0: no history, 1: under treatment, 2: past history.	1			1			1			1
History of diabetes	Medical history of diabetes. 0: no history, 1: under treatment, 2: past history.	1			1			1			1
History of ear disease	Medical history of ear disease. 0: no history, 1: under treatment, 2: past history.	1			1			1	1	1	1
History of liver disease	Medical history of liver disease. 0: no history, 1: under treatment, 2: past history.	1			1			1			1
History of gastrointestinal disease	Medical history of gastrointestinal disease. 0: no history, 1: under treatment, 2: past history.	1			1			1			1
History of dyslipidemia	Medical history of dyslipidemia. 0: no history, 1: under treatment, 2: past history.	1			1			1			1
History of kidney disease	Medical history of kidney disease. 0: no history, 1: under treatment, 2: past history.	1			1			1			1
History of bone and joint disease	Medical history of bone and joint disease. 0: no history, 1: under treatment, 2: past history.	1			1			1			1
History of hypertension	Medical history of hypertension. 0: no history, 1: under treatment, 2: past history.	1	1	1	1	1	1	1			1	1	1
History of other diseases	Medical history of other diseases. 0: no history, 1: under treatment, 2: past history.	1			1			1			1
Antiallergic drug	Medicine use of antiallergic drug	1			1			1			1
Antirheumatic drug	Medicine use of antirheumatic drug	1			1			1			1
Purgative	Medicine use of purgative	1			1			1			1
Corticosteroids	Medicine use of corticosteroids	1			1			1			1
Antibiotics	Medicine use of antibiotics	1			1			1			1
Antianginal drug	Medicine use of antianginal drug	1			1			1			1
Sleeping drug	Medicine use of sleeping pills	1			1			1			1
Antidiabetic drug	Medicine use of antidiabetic drug	1			1			1			1
Gastric ulcer treatment drug	Medicine use of gastric ulcer treatment drug	1			1			1			1
Antipyretic analgesic	Medicine use of antipyretic analgesic	1			1			1			1
Osteoporosis drug	Medicine use of osteoporosis drug	1			1			1			1
Hyperlipidemia drug	Medicine use of hyperlipidemia drug	1			1			1			1	1	1
Antihypertensive drug	Medicine use of antihypertensive drug	1			1			1			1
T-Score (SD)	T-score in bone density measurement22	1			1			1			1
T-Score%	T-score in bone density measurement22	1			1			1			1
Z-Score (SD)	Z-score in bone density measurement22	1			1			1	1	1	1	1	1
Z-Score%	Z-score in bone density measurement22	1			1			1			1
OSI (×106)	Osteo-sono assessment index in bone density measurement	1			1			1			1
ExtrapV％	Extrapolated volume as a percentage of the FVC in spirometry	1			1			1			1
FET (s)	Forced expiratory time in spirometry	1			1			1			1
FEV1 (L)	Forced expiratory volume in one second in spirometry	1			1			1			1
FEV1%(G)	FEV1/FVC in spirometry	1			1			1			1
FVC (L)	Forced vital capacity in spirometry	1			1			1			1
MMF (L/s)	Maximal mid-expiratory flow in spirometry	1			1			1			1	1	1
PEF (L/s)	Peak expiratory flow in spirometry	1			1			1			1
PEF_TIME (s)	Peak expiratory flow time in spirometry	1	1	1	1			1			1
V25 (L/s)	Maximum expiratory flow rate at 25% in spirometry	1			1			1			1
V25_HT (L/s/m)	V25 / body height	1			1			1			1
V50 (L/s)	Maximum expiratory flow rate at 50% in spirometry	1			1			1			1
V50_V25	V50 / V25	1			1			1			1
V75 (L/s)	Maximum expiratory flow rate at 75% in spirometry	1			1			1			1
FEV1%	FEV1 as a percentage of predicted value23,24	1			1			1			1
FEV1%(G)%	FEV1%(G) as a percentage of predicted value23,24	1			1			1			1
FVC%	FVC as a percentage of predicted value23,24	1			1	1	1	1			1
MMF%	MMF as a percentage of predicted value23,24	1			1			1			1
PEF%	Peak expiratory flow as a percentage of predicted value23,24	1			1			1			1
V25%	V25 as a percentage of predicted value23,24	1			1			1			1
V25/HT%	V25 / body height as a percentage of predicted value23,24	1			1			1			1
V50%	V50 as a percentage of predicted value23,24	1			1			1			1
V75%	V75 as a percentage of predicted value23,24	1			1			1			1
LASYS (mmHg)	Systolic blood pressure of left ankle							1			1
LADIA (mmHg)	Diastolic blood pressure of left ankle							1			1
LAMAP (mmHg)	Mean arterial pressure of left ankle							1			1
LBSYS (mmHg)	Systolic blood pressure of left brachial							1			1
LBDIA (mmHg)	Diastolic blood pressure of left brachial							1			1
LBMAP (mmHg)	Mean arterial pressure of left brachial							1			1
RASYS (mmHg)	Systolic blood pressure of right ankle							1			1
RADIA (mmHg)	Diastolic blood pressure of right ankle							1			1	1	1
RAMAP (mmHg)	Mean arterial pressure of right ankle							1			1
RBSYS (mmHg)	Systolic blood pressure of right brachial							1			1
RBDIA (mmHg)	Diastolic blood pressure of right brachial							1			1
RBMAP (mmHg)	Mean arterial pressure of right brachial							1			1
LbaPWV (cm/s)	Left brachial-ankle pulse wave velocity							1			1
RbaPWV (cm/s)	Right brachial-ankle pulse wave velocity							1			1
LABI	Left ankle-brachial index							1			1
RABI	Right ankle-brachial index							1			1
Seated forward bend (cm)	Seated forward bend length which represents a body flexibility25	1			1			1			1
Grip strength (kg)	Maximum grip strength	1			1			1			1
Leg score	Leg skeletal muscle level score calculated by body composition meter6	1	1	1	1	1	1	1			1
BMR (kcal/day)	Basal metabolic rate measured by body composition meter	1			1			1			1
BMR score	Basal metabolic rate score measured by body composition meter (https://www.tanita.co.jp/cms/common/pdf/support/mc_series/mc190.pdf)	1			1			1	1	1	1
Fat mass (kg)	Fat mass measured by body composition meter11	1			1			1			1
Body fat percentage	Body fat percentage measured by body composition meter11	1			1			1			1
Muscle mass (kg)	Muscle mass measured by body composition meter11	1			1			1			1
Muscle mass score	Muscle mass score measured by body composition meter (https://www.tanita.co.jp/cms/common/pdf/support/mc_series/mc190.pdf)	1			1			1			1
Lean mass (kg)	Lean mass measured by body composition meter11	1			1			1			1
Total body water (kg)	Amount of water retained in the body measured by body composition meter11	1			1			1			1
Inner fat level	Visceral fat that collects in the internal abdominal cavity, surrounding the organs measured by body composition meter (https://www.tanita.co.jp/cms/common/pdf/support/mc_series/mc190.pdf)	1	1	1	1			1			1
Bone mass	Total amount of bone mineral measured by body composition meter11	1			1			1			1
Trunk fat mass (kg)	Fat mass of trunk measured by body composition meter11	1			1			1			1
Trunk fat percentage	Fat percentage of trunk measured by body composition meter11	1			1			1			1
Trunk fat percentage score	Fat percentage score of trunk measured by body composition meter (https://www.tanita.co.jp/cms/common/pdf/support/mc_series/mc190.pdf)	1			1			1			1
Trunk mule mass (kg)	Muscle mass of trunk measured by body composition meter11	1			1			1	1	1	1
Trunk muscle mass score	Muscle mass score of trunk measured by body composition meter (https://www.tanita.co.jp/cms/common/pdf/support/mc_series/mc190.pdf)	1			1			1	1	1	1
Trunk lean mass (kg)	Lean mass of trunk measured by body composition meter11	1			1			1	1	1	1
Left half R 5kHz	Bioelectrical resistance parameter of left half of the body measured by body composition meter11	1			1			1			1
Left half R 50kHz	Bioelectrical resistance parameter of left half of the body measured by body composition meter11	1			1			1			1
Left half R 250kHz	Bioelectrical resistance parameter of left half of the body measured by body composition meter11	1			1			1			1
Left half R 500kHz	Bioelectrical resistance parameter of left half of the body measured by body composition meter11	1			1			1			1
Left half X 5kHz	Bioelectrical reactance parameter of left half of the body measured by body composition meter11	1			1			1			1
Left half X 50kHz	Bioelectrical reactance parameter of left half of the body measured by body composition meter11	1	1	1	1			1			1
Left half X 250kHz	Bioelectrical reactance parameter of left half of the body measured by body composition meter11	1			1			1			1
Left half X 500kHz	Bioelectrical reactance parameter of left half of the body measured by body composition meter11	1			1			1			1
Left arm fat mass (kg)	Fat mass of left arm measured by body composition meter11	1			1			1			1
Left arm fat percentage	Fat percentage of left arm measured by body composition meter11	1			1			1			1
Left arm fat percentage score	Fat percentage score of left arm measured by body composition meter (https://www.tanita.co.jp/cms/common/pdf/support/mc_series/mc190.pdf)	1			1			1			1
Left arm muscle mass (kg)	Muscle mass of left arm measured by body composition meter11	1			1			1			1
Left arm muscle mass score	Muscle mass score of left arm measured by body composition meter (https://www.tanita.co.jp/cms/common/pdf/support/mc_series/mc190.pdf)	1			1			1			1
Left arm lean mass (kg)	Lean mass of left arm measured by body composition meter11	1			1			1			1
Left arm R 5kHz	Bioelectrical resistance parameter of left arm measured by body composition meter11	1	1	1	1	1	1	1			1
Left arm R 50kHz	Bioelectrical resistance parameter of left arm measured by body composition meter11	1	1	1	1	1	1	1			1
Left arm R 250kHz	Bioelectrical resistance parameter of left arm measured by body composition meter11	1			1			1			1
Left arm R 500kHz	Bioelectrical resistance parameter of left arm measured by body composition meter11	1			1			1			1
Left arm X 5kHz	Bioelectrical reactance parameter of left arm measured by body composition meter11	1			1			1			1
Left arm X 50kHz	Bioelectrical reactance parameter of left arm measured by body composition meter11	1			1	1	1	1			1
Left arm X 250kHz	Bioelectrical reactance parameter of left arm measured by body composition meter11	1			1			1			1
Left arm X 500kHz	Bioelectrical reactance parameter of left arm measured by body composition meter11	1			1			1			1
Right arm fat mass (kg)	Fat mass of right arm measured by body composition meter11	1			1			1			1
Right arm fat percentage	Fat percentage of right arm measured by body composition meter11	1			1			1			1
Right arm fat percentage score	Fat percentage score of right arm measured by body composition meter (https://www.tanita.co.jp/cms/common/pdf/support/mc_series/mc190.pdf)	1			1			1			1
Right arm muscle mass (kg)	Muscle mass of right arm measured by body composition meter11	1			1			1			1
Right arm muscle mass score	Muscle mass score of right arm measured by body composition meter (https://www.tanita.co.jp/cms/common/pdf/support/mc_series/mc190.pdf)	1			1			1			1
Right arm lean mass (kg)	Lean mass of right arm measured by body composition meter11	1			1			1			1
Right arm R 5kHz	Bioelectrical resistance parameter of right arm measured by body composition meter11	1			1			1			1
Right arm R 50kHz	Bioelectrical resistance parameter of right arm measured by body composition meter11	1			1			1			1
Right arm R 250kHz	Bioelectrical resistance parameter of right arm measured by body composition meter11	1			1			1			1
Right arm R 500kHz	Bioelectrical resistance parameter of right arm measured by body composition meter11	1			1			1			1
Right arm X 5kHz	Bioelectrical reactance parameter of right arm measured by body composition meter11	1			1			1			1
Right arm X 50kHz	Bioelectrical reactance parameter of right arm measured by body composition meter11	1			1			1	1	1	1	1	1
Right arm X 250kHz	Bioelectrical reactance parameter of right arm measured by body composition meter11	1			1			1			1
Right arm X 500kHz	Bioelectrical reactance parameter of right arm measured by body composition meter11	1			1			1			1
Legs R 5kHz	Bioelectrical resistance parameter of legs measured by body composition meter11	1			1			1			1
Legs R 50kHz	Bioelectrical resistance parameter of legs measured by body composition meter11	1			1			1			1
Legs R 250kHz	Bioelectrical resistance parameter of legs measured by body composition meter11	1			1			1			1
Legs R 500kHz	Bioelectrical resistance parameter of legs measured by body composition meter11	1			1			1			1
Legs X 5kHz	Bioelectrical reactance parameter of legs measured by body composition meter11	1			1			1			1
Legs X 50kHz	Bioelectrical reactance parameter of legs measured by body composition meter11	1			1			1			1
Legs X 250kHz	Bioelectrical reactance parameter of legs measured by body composition meter11	1			1			1			1
Legs X 500kHz	Bioelectrical reactance parameter of legs measured by body composition meter11	1			1			1			1
Left leg fat mass (kg)	Fat mass of left leg measured by body composition meter11	1			1			1			1
Left leg fat percentage	Fat percentage of left leg measured by body composition meter11	1			1			1			1
Left leg fat percentage score	Fat percentage score of left leg measured by body composition meter (https://www.tanita.co.jp/cms/common/pdf/support/mc_series/mc190.pdf)	1			1			1			1
Left leg muscle mass (kg)	Muscle mass of left leg measured by body composition meter11	1			1			1			1
Left leg muscle mass score	Muscle mass score of left leg measured by body composition meter (https://www.tanita.co.jp/cms/common/pdf/support/mc_series/mc190.pdf)	1			1			1			1
Left leg lean mass (kg)	Lean mass of left leg measured by body composition meter11	1			1			1			1
Left leg R 5kHz	Bioelectrical resistance parameter of left leg measured by body composition meter11	1			1			1			1
Left leg R 50kHz	Bioelectrical resistance parameter of left leg measured by body composition meter11	1			1			1			1
Left leg R 250kHz	Bioelectrical resistance parameter of left leg measured by body composition meter11	1			1			1			1
Left leg R 500kHz	Bioelectrical resistance parameter of left leg measured by body composition meter11	1			1			1			1
Left leg X 5kHz	Bioelectrical reactance parameter of left leg measured by body composition meter11	1			1			1			1
Left leg X 50kHz	Bioelectrical reactance parameter of left leg measured by body composition meter11	1			1			1			1
Left leg X 250kHz	Bioelectrical reactance parameter of left leg measured by body composition meter11	1			1			1			1
Left leg X 500kHz	Bioelectrical reactance parameter of left leg measured by body composition meter11	1			1			1			1
Right leg fat mass (kg)	Fat mass of right leg measured by body composition meter11	1			1			1			1
Right leg fat percentage	Fat percentage of right leg measured by body composition meter11	1			1			1	1	1	1
Right leg fat percentage score	Fat percentage score of right leg measured by body composition meter (https://www.tanita.co.jp/cms/common/pdf/support/mc_series/mc190.pdf)	1			1			1			1
Right leg muscle mass (kg)	Muscle mass of right leg measured by body composition meter11	1			1			1			1
Right leg muscle mass score	Muscle mass score of right leg measured by body composition meter (https://www.tanita.co.jp/cms/common/pdf/support/mc_series/mc190.pdf)	1			1			1			1
Right leg lean mass (kg)	Lean mass of right leg measured by body composition meter11	1			1			1			1
Right leg R 5kHz	Bioelectrical resistance parameter of right leg measured by body composition meter11	1			1			1			1
Right leg R 50kHz	Bioelectrical resistance parameter of right leg measured by body composition meter11	1			1			1			1
Right leg R 250kHz	Bioelectrical resistance parameter of right leg measured by body composition meter11	1			1			1	1	1	1
Right leg R 500kHz	Bioelectrical resistance parameter of right leg measured by body composition meter11	1			1			1			1
Right leg X 5kHz	Bioelectrical reactance parameter of right leg measured by body composition meter11	1			1			1			1
Right leg X 50kHz	Bioelectrical reactance parameter of right leg measured by body composition meter11	1			1			1			1
Right leg X 250kHz	Bioelectrical reactance parameter of right leg measured by body composition meter11	1			1			1			1
Right leg X 500kHz	Bioelectrical reactance parameter of right leg measured by body composition meter11	1			1			1			1
